# Supplementary material for: MicroRNA signature of small‐cell lung cancer after treatment failure: impact on oncogenic targets by miR‐30a‐3p control
Source: Mol Oncol. 2022 Nov 23;17(2):328–43. doi: 10.1002/1878-0261.13339 (PMC9892828; doi:10.1002/1878-0261.13339)
Supplement: Supplementary file 6 — Table S1. A. Clinical features of patients with SCLC from whom autopsy tissues were collected. B. Sample collection sites for miRNA sequencing. [file MOL2-17-328-s009.xlsx]

## Sheet: Table S1
Table S1A. Clinical features of the SCLC patients who provided autopsy tissues.
Case	Sex	Age	Brinkman Index	T	N	M	Stage	Therapy	Remarks
A	M	66	1440	4	2	1b	IV	Platinum based chemotherapy	miRNA sequencing
B	M	77	1180	2b	2	1b	IV	Platinum based chemotherapy	miRNA sequencing
C	M	65	990	2a	3	1a	IV	Platinum based chemotherapy	miRNA sequencing
Table S1B. The collected sites of samples using miRNA sequencing.
A. Cancer tissues	n=8
Sample name	Tissue	Case
SCLC-Pri-1	Primary lesion	B
SCLC-Pri-2	Primary lesion	C
SCLC-Meta-1	Lesser curvature lymph node metastasis	A
SCLC-Meta-2	Mediastinal lymph node metastasis	A
SCLC-Meta-3	Para-aortic lymph node metastasis	A
SCLC-Meta-4	Right hilar lymph node metastasis	B
SCLC-Meta-5	Liver metastasis	A
SCLC-Meta-6	Right intrapulmonary metastasis	C
B. Normal lung tissues	n=4
Sample name	Tissue	Case
SCLC N-1	Normal lung tissue	A
SCLC N-2	Normal lung tissue	A
SCLC N-3	Normal lung tissue	B
SCLC N-4	Normal lung tissue	C
