# Supplementary material for: MicroRNA signature of small‐cell lung cancer after treatment failure: impact on oncogenic targets by miR‐30a‐3p control
Source: Mol Oncol. 2022 Nov 23;17(2):328–43. doi: 10.1002/1878-0261.13339 (PMC9892828; doi:10.1002/1878-0261.13339)
Supplement: Supplementary file 7 — Table S2. Reagents used in this study. [file MOL2-17-328-s010.xlsx]

## Sheet: Table S2
Table S2. Reagents used in this study.
Probe		Assay ID	Company
DONSON		Hs00375083_m1	Applied Biosystem (Foster City, CA, USA)
GAPDH		Hs99999905_m1	Applied Biosystem
miRNA	Concentration	Catalog Number/Assay ID	Company
miR-30a-5p	10nM	AM17100 / PM11062	Invitrogen (Carlsbad, CA, USA)
miR-30a-3p	10nM	AM17100 / PM10611	Invitrogen
anti-miR Negative Control #1	10nM	AM17010 / AM1--100	Invitrogen
siRNA	Concentration	Primer Name	Company
si-DONSON	10nM	HSS121165, 179132	Invitrogen (Carlsbad, CA, USA)
Antibody	Dilution	Catalog number	Company
DONSON	WB 1:1000	ab251929	Abcam (Cambridge, UK)
GAPDH	WB 1:10000	MAB374	EMD Millipore (Billerica, MA, USA)
DONSON	IHC 1:1000	ab251929	Abcam (Cambridge, UK)
