# Supplementary material for: MicroRNA signature of small‐cell lung cancer after treatment failure: impact on oncogenic targets by miR‐30a‐3p control
Source: Mol Oncol. 2022 Nov 23;17(2):328–43. doi: 10.1002/1878-0261.13339 (PMC9892828; doi:10.1002/1878-0261.13339)
Supplement: Supplementary file 8 — Table S3. Annotations of reads aligned to small RNAs. [file MOL2-17-328-s005.xlsx]

## Sheet: Table S3
Table S3. Annotations of reads aligned to small RNAs.
Cancer tissues				#1		#2		#3		#4		#5		#6		#7		#8
				count		count		count		count		count		count		count		count
Total reads				615202138		484020191		542146515		441473462		516904170		458326795		522121212		579858453
	Clean reads			24860764		21526053		24368947		19456464		20745237		19627232		22021990		24586954
					(%)		(%)		(%)		(%)		(%)		(%)		(%)		(%)
		Mapped reads		18677678	100	17246399	100	14828451	100	17825417	100	15075766	100	16580219	100	20092319	100	21532466	100
			exon	665806	3.56472	573822	3.3272	689289	4.64842	51168	0.287051	53718	0.35632	137449	0.828994	138366	0.688651	261283	1.21344
			exon_antisense	2	1.0708e-05	0	0	0	0	0	0	2	1.32663e-05	2	1.20626e-05	3	1.49311e-05	6	2.78649e-05
			miRNA	14843450	79.4716	14349479	83.2028	9428865	63.5863	17230426	96.6621	13885819	92.1069	15735304	94.9041	17697449	88.0807	19134634	88.8641
			rRNA	193478	1.03588	283023	1.64106	716187	4.82982	14675	0.0823263	29531	0.195884	55617	0.335442	36840	0.183354	38232	0.177555
			tRNA	1387705	7.42975	532173	3.08571	580241	3.91303	278766	1.56387	855773	5.67648	192415	1.16051	1645739	8.19089	1376885	6.39446
			snRNA	63925	0.342253	82209	0.476673	271511	1.83101	1007	0.00564924	1732	0.0114886	22631	0.136494	6253	0.0311213	8040	0.037339
			snoRNA	319838	1.71241	250745	1.4539	421465	2.84227	129313	0.725442	129734	0.860547	151829	0.915724	356295	1.77329	406026	1.88565
			lncRNA	135	0.000722788	185	0.00107269	142	0.000957619	19	0.000106589	12	7.95979e-05	184	0.00110976	27	0.00013438	60	0.000278649
			ribozyme	9366	0.0501454	6305	0.0365584	33934	0.228844	1140	0.00639536	570	0.0037809	7166	0.0432202	1192	0.00593262	1698	0.00788577
			sRNA	31	0.000165974	75	0.000434873	4	2.69752e-05	80	0.000448797	79	0.00052402	6	3.61877e-05	21	0.000104518	37	0.000171834
			Unannotated	1193942	6.39235	1168383	6.77465	2686813	18.1193	118823	0.666593	118796	0.787993	277616	1.67438	210134	1.04584	305565	1.41909
Non-cancer tissues				#1		#2		#3		#4
				count		count		count		count
Total reads				589953093		546898192		497286745		495041353
	Clean reads			24955767		24175757		21997909		21214501
					(%)		(%)		(%)		(%)
		Mapped reads		21542535	100	21779262	100	20649659	100	15092861	100
			exon	115454	0.535935	235915	1.08321	78634	0.3808	1087953	7.20839
			exon_antisense	3	1.39259e-05	3	1.37746e-05	1	4.84269e-06	19	0.000125887
			miRNA	19847197	92.1303	20351100	93.4426	19759082	95.6872	11148720	73.8675
			rRNA	30112	0.139779	57574	0.264352	40907	0.1981	251923	1.66915
			tRNA	721206	3.34782	188087	0.863606	269068	1.30301	790699	5.23889
			snRNA	4079	0.0189346	5790	0.0265849	2111	0.0102229	18164	0.120348
			snoRNA	409020	1.89866	321889	1.47796	219647	1.06368	283585	1.87893
			lncRNA	22	0.000102124	18	8.26474e-05	7	3.38989e-05	338	0.00223947
			ribozyme	1874	0.00869907	1534	0.0070434	1920	0.00929797	5519	0.036567
			sRNA	74	0.000343506	115	0.000528025	37	0.00017918	242	0.00160341
			Unannotated	413494	1.91943	617237	2.83406	278245	1.34746	1505699	9.97623
