# Supplementary material for: MicroRNA signature of small‐cell lung cancer after treatment failure: impact on oncogenic targets by miR‐30a‐3p control
Source: Mol Oncol. 2022 Nov 23;17(2):328–43. doi: 10.1002/1878-0261.13339 (PMC9892828; doi:10.1002/1878-0261.13339)
Supplement: Supplementary file 9 — Table S4. Characteristics of the patients from whom samples were collected for immunostaining. [file MOL2-17-328-s008.xlsx]

## Sheet: Table S4
Table S4. Characteristics of the patients used in immunostaining.
Patient No.	Age	Sex	T	N	M	Pathological stage	Type
57	53	F	3	2	0	IIIA	SCLC
61	55	M	2	1	0	IIA	SCLC
64	51	F	2	1	0	IIA	SCLC
78	2	F	-	-	-	-	Normal lung tissue
SCLC: small cell lung cancer.
