# Supplementary material for: MicroRNA signature of small‐cell lung cancer after treatment failure: impact on oncogenic targets by miR‐30a‐3p control
Source: Mol Oncol. 2022 Nov 23;17(2):328–43. doi: 10.1002/1878-0261.13339 (PMC9892828; doi:10.1002/1878-0261.13339)
Supplement: Supplementary file 10 — Table S5. Characteristics of cases in Figure S5. [file MOL2-17-328-s003.xlsx]

## Sheet: Table S5
Table S5. Characteristics of cases in figure S5.
Case	Sex	Age	Brinkman Index	T	N	M	Stage	Therapy	Method of sampling
D	M	71	5	1b	1	0	IIA	After chemotherapy	Autopsy
E	M	84	750	4	3	1c	IVB	After chemotherapy	Autopsy
F	M	68	1080	4	3	1c	IVB	After chemotherapy	Needle biopsy
